# Supplementary material for: Prediction of Host-Derived miRNAs with the Potential to Target PVY in Potato Plants
Source: Front Genet. 2016 Sep 14;7:159. doi: 10.3389/fgene.2016.00159 (PMC5022016; doi:10.3389/fgene.2016.00159)
Supplement: Supplementary file 1 [file Table1.XLSX]

## Sheet: Sheet1
NAME	left most position/RNA22	position by miRanda	Position by RNA hybrid	folding energy/RNA22	p value/RNA22	Minimum Free ENERGY/miRANDA	Minimum free energy/RNAhybrid
miR156d-3p	716, 3300,3870, 8084	9063	9063	-15.6	0.0505	-21.02	-27
miR160a-3p	184,	5494	4076	-13	0.225	-22.25	-28.6
miR160a-5p	2039, 3269, 4442, 6671	6673 7102 5832 6217	3099	-20.3	0.198	-90.99	-32.1
miR162b-3p	510, 802, 4956, 8487	7605 7102 7745	546	-18.9	0.195	-62.79	-27
miR164-3p	1330, 1467, 2407, 5048, 9355	8283	8274	-16	0.338	-20.77	-28.2
miR166c-3p	1402, 1512, 4201,5913, 6240, 6678, 8092	3910	3908	-14.1	0.000796	-23.86	-26.6
miR166d-5p	4974, 6687, 8091,	2426	9382	-12	0.14	-20.99	-26.2
miR167b-3p	2274, 4945, 7089	9598	9598	-13.6	0.277	-21.11	-27.2
miR167b-5p	4442	507	4717	-12.2	0.122	-20.45	-34.4
miR167d-3p	4442	7089	6270	-12.2	0.122	-20.45	-24.2
miR169b-3p	797, 3368	7101	7101	-14.5	0.112	-20.94	-26.5
miR169c-3p	799, 3366	7101	7101	-13.4	0.112	-21.03	-26.1
miR171a-3p	1484	5867	1488	-21.1	0.366	-20.84	-29
miR171d-3p	1483	1482	1482	-23.2	0.366	-26.25	-29.8
miR1886b	2428, 6523	2428	2428	-19.2	0.0891	-24.19	-26
miR1886c	2428, 6523	2428	2428	-19.2	0.0891	-24.19	-26
miR319a-3p	112, 782, 1089, 3441, 4330	3910	3910	-12.6	0.277	-20.55	-27.1
miR393-3p	960, 5005	940	5309	-16.6	0.352	-21.9	-22.9
miR395a	1334, 3442	5998	6938	-13.4	0.338	-21.98	-27.6
miR395b	1334, 3442	5998	6938	-13.4	0.338	-21.98	-27.6
miR395i	1334, 3442	5998	6938	-13.4	0.338	-21.98	-27.6
miR395j	1334, 3442	5998	6938	-13.4	0.338	-21.98	-27.6
miR397-5p	4142	3496	3498	-12.7	0.38	-23.57	-25.1
miR399h	1481, 3853, 9111	6927	4854	-16.8	0.366	-23.59	-29.6
miR399l-5p	1481, 3853, 9111	6927	509	-16.8	0.366	-23.59	-30
miR408a-3p	3843, 5693	6226	1852	-19.6	0.0826	-21.29	-30.1
miR482d-5p	232, 285, 2981, 4967, 5561, 6277	2803 2215 2578	2800	-12.4	0.0648	-68.18	-30.3
miR482e-5p	235, 6277, 2550, 2800, 2981, 3020, 3201, 3792, 5561, 6138, 3866	6135	6135	-43.6	0.0648	-26.63	-31.3
miR5303a	5202, 7110, 6240	5098 4718 5201 4753 3911	4718	-19.3	0.261	-113.29	-29.9
miR5303d	5202, 7110, 6240	5098 4718 5201 4753 3911	4718	-19.3	0.261	-113.29	-29.9
miR6149-3p	521	9340	9343	-14	0.195	-20.58	-24.8
miR7980a	182, 3936	5216	5216	-12.1	0.225	-25.75	-26.7
miR7991a	8193	5739	3192	-13.55	0.29	-20.58	-24.2
miR7992-3p	7578	8550	8550	-12.7	0.18	-21.64	-25.1
miR7992-5p	6716	7608	7608	-14.1	0.0639	-22.93	-27.4
miR7996c	8685	2123	4708	-12.5	0.072	-21.53	-21.8
miR7997b	718, 6674, 6060, 3372, 1132, 2699	8025	5316	-12.1	0.0505	-21.19	-23.2
miR7999-3p	1138	931	932	-13.4	0.0688	-23.35	-29.1
miR8000	2035, 6666, 3107, 2569	7521 7716	7716	-14.7	0.198	-43.99	-25.7
miR8004	284, 448, 1859, 2431, 3204, 3836, 5008, 5037	552 284 230	9232	-17	0.0648	-64.41	-29.9
miR8006-3p	9169	9260 9478	1899	-14.7	0.0678	-44.65	-27.2
miR8006-5p	6679	477	8083	-16.1	0.0639	-21.62	-24
miR8007a-5p	6679	540	5640	-16.1	0.0639	-20.77	-24.7
miR8011a-5p	6695, 8083	9091 8926 8667	275	-13.5	0.0639	-62	-26
miR8018	3194, 4957, 6544	8904 9114 9647 8973	7826	-12	0.282	-87.92	-28.3
miR8032b-3p	2979, 4543, 5414, 8677, 9045	1790	1790	-14.1	0.147	-21.49	-23.8
miR8032b-5p	5007	4706 5065 5094	4714	-14	0.14	-67.36	-29.2
miR8032c	5007	4706 5065 5094	4714	-14	0.14	-67.36	-29.2
miR8032d-3p	184, 3392, 4543, 9045	3977	1790	-12.1	0.225	-22.31	-26.1
miR8032e-5p	5007	4706 5065 5094	4714	-14	0.14	-67.36	-29.2
miR8032f-3p	184, 2416, 2552, 2984, 5413	1790	1790	-12	0.225	-21.49	-25.8
miR8033-3p	6694	5954	5954	-13	0.0639	-21.59	-25.3
miR8049-5p	472	5008		-12.2	0.0307	-23.11
